# Supplementary material for: Conducting human challenge studies in LMICs: A survey of researchers and ethics committee members in Thailand
Source: PLoS One. 2019 Oct 10;14(10):e0223619. doi: 10.1371/journal.pone.0223619 (PMC6786649; doi:10.1371/journal.pone.0223619)
Supplement: S2 File — (XLSX) [file pone.0223619.s002.xlsx]

## Sheet: Sheet1
Timestamp	sexno	field	year	humanec	chim1	chim2	chim3	chim4	chim5	chim6	chim7	chim8	chim9	chim10	chim11	chim12	chim13	chim14	chim15	chim16	chim17	chim18	chim19	chim20	chim21	chim22	chim23	chim24	clinfd
2018-08-11 11:01:06	2	2	4	0	4	3	3	3	4	4	3	4	3	3	3	3	3	2	3	2	3	3	3	3	3	3	3	3	0
2018-07-31 15:39:26	2	2	1	0	4	3	4	3	4	3	4	4	3	4	4	3	3	3	3	3	3	3	3	4	4	3	3	4	0
2018-08-04 13:43:10	2	2	5	0	4	4	4	4	4	4	4	4	3	4	3	4	4	4	4	3	2	3	3	3	3	2	3	2	0
2018-08-01 08:54:03	1	1	4	1	4	4	4	4	4	3	3	3	4	3	4	4	3	3	4	4	3	3	3	3	4	2	3	3	1
2018-07-23 13:20:03	2	1	4	1	4	4	4	3	4	4	4	4	4	4	4	3	3	4	4	4	3	3	3	3	4	4	4	3	1
2018-07-31 17:08:54	2	1	4	1	4	3	3	4	3	4	4	4	4	4	4	3	4	4	4	4	4	4	4	4	4	4	4	4	1
2018-08-02 23:15:32	2	1	4	1	4	4	3	4	4	4	4	4	4	4	3	4	4	3	4	4	3	2	3	2	3	3	3	3	1
2018-07-31 17:38:07	2	2	4	1	4	4	3	3	3	4	4	4	4	4	4	4	4	4	4	4	4	4	4	4	4	4	4	4	0
2018-08-02 17:46:00	1	4	4	1	4	4	4	2	4	3	3	3	4	4	4	4	4	3	4	3	3	3	3	3	3	3	3	2	0
2018-08-03 09:48:44	1	4	4	1	4	3	3	4	3	4	3	4	3	3	3	3	3	3	4	3	3	3	3	3	3	3	3	2	0
2018-08-03 13:59:00	2	5	4	1	4	3	4	4	4	4	4	4	4	3	3	3	3	4	4	3	4	3	3	4	4	4	4	4	0
2018-07-31 11:27:24	1	1	1	1	4	4	4	4	4	4	4	3	3	4	3	3	3	2	4	4	2	2	2	2	2	3	3	2	1
2018-09-20 14:09:23	1	1	1	1	3	2	3	4	4	4	4	4	4	4	3	3	3	3	4	3	4	3	3	3	4	4	4	4	1
2018-09-20 14:40:10	2	1	1	1	4	4	4	4	4	4	4	4	4	4	3	4	4	3	4	4	3	2	3	3	3	3	3	3	1
2018-07-31 16:07:45	2	3	1	1	3	3	3	3	4	4	4	3	4	3	4	4	4	3	3	3	3	3	3	2	2	2	2	2	0
2018-08-02 15:00:01	1	4	1	1	4	3	4	4	4	4	4	4	4	3	3	4	4	3	4	4	2	2	2	2	2	1	2	1	0
2018-07-31 15:27:55	2	4	1	1	4	3	4	4	4	4	4	4	4	4	4	4	3	3	4	2	2	2	2	2	4	4	3	3	0
2018-08-01 10:09:47	1	1	2	1	4	3	3	3	4	4	4	4	3	3	3	4	3	3	3	3	3	3	4	3	3	4	3	3	1
2018-08-01 10:02:36	2	3	2	1	4	3	4	4	4	4	4	4	4	4	4	4	4	4	4	4	1	1	1	1	1	1	1	1	0
2018-08-02 14:53:07	1	4	2	1	4	4	4	3	4	4	4	4	4	4	4	4	4	4	4	4	4	4	4	4	4	4	4	4	0
2018-07-31 17:14:10	2	4	2	1	4	4	4	4	4	4	4	4	4	4	3	4	4	4	4	3	3	4	4	4	4	4	4	4	0
2018-07-31 15:09:36	2	4	2	1	3	2	2	3	4	4	4	4	4	3	3	3	2	3	3	2	2	3	3	3	3	2	2	3	0
2018-09-24 14:27:41	1	1	3	1	4	3	3	3	3	3	3	3	3	3	3	3	3	3	3	3	3	3	3	3	3	3	3	3	1
2018-07-23 15:24:52	2	1	3	1	4	3	3	3	4	4	3	4	3	3	3	3	3	3	3	3	2	2	2	2	2	2	2	3	1
2018-08-02 22:41:14	2	1	3	1	3	3	3	4	4	4	4	4	3	4	3	3	3	2	4	2	3	3	3	2	2	3	3	2	1
2018-08-06 12:19:14	2	1	3	1	4	3	3	3	4	4	4	4	4	3	3	3	4	4	4	3	3	3	3	3	3	3	3	3	1
2018-08-02 20:31:21	2	1	3	1	4	4	4	4	4	4	4	4	4	4	4	4	4	4	4	4	4	3	3	4	4	4	4	4	1
2018-08-01 09:19:03	1	3	3	1	4	1	3	3	4	4	4	4	4	4	4	4	4	4	4	4	2	2	2	2	2	2	2	2	0
2018-07-31 14:41:37	2	3	3	1	2	4	4	4	4	4	4	4	1	4	4	4	1	1	1	1	4	1	4	4	4	4	4	1	0
2018-07-31 15:57:10	1	4	3	1	4	4	3	4	4	4	4	4	4	4	4	4	4	3	4	3	3	4	3	3	4	4	3	4	0
2018-07-31 17:22:33	1	5	5	1	4	3	4	4	4	4	4	4	4	4	4	4	4	4	4	4	4	4	4	4	4	4	4	4	0
2018-07-31 13:44:03	2	5	5	1	3	3	3	3	4	3	3	3	4	3	3	3	3	3	4	3	3	3	4	4	4	3	3	3	0
2018-08-02 12:06:27	2	5	5	1	4	4	4	4	4	4	4	4	4	4	4	4	4	4	4	4	2	2	2	2	2	2	2	2	0
2018-08-01 10:07:23	1	5	5	1	3	3	3	3	3	3	3	3	2	2	3	3	2	2	2	3	3	2	2	2	2	3	3	2	0
2018-07-31 15:39:30	1	1	5	1	4	4	4	4	4	4	4	4	4	4	4	4	4	3	4	4	4	3	4	3	4	4	3	3	1
2018-08-01 10:04:58	1	1	5	1	3	3	3	2	3	4	2	4	3	3	4	4	3	1	4	2	1	3	1	1	1	2	3	2	1
2018-07-31 11:53:08	2	1	5	1	4	4	4	4	4	4	4	4	4	4	4	4	4	4	4	4	3	3	3	3	4	3	4	3	1
2018-07-31 15:03:28	2	1	5	1	4	4	4	2	4	4	4	4	4	4	4	4	3	3	4	4	1	3	3	3	4	3	3	3	1
2018-07-31 16:22:28	2	1	5	1	4	4	3	4	4	4	4	4	4	3	3	3	3	3	4	3	2	2	3	3	3	3	3	3	1
2018-07-31 16:50:53	2	1	5	1	4	3	4	4	4	4	4	4	4	4	4	4	4	3	4	4	3	4	4	3	3	3	3	4	1
2018-07-31 17:06:30	2	1	5	1	4	4	4	4	4	4	4	4	4	4	4	4	4	4	4	4	4	4	4	4	4	4	4	4	1
2018-08-02 23:35:22	2	1	5	1	4	3	3	4	4	4	4	4	4	4	4	4	3	4	4	4	4	4	4	4	4	4	4	3	1
2018-08-03 00:11:51	2	1	5	1	4	4	4	4	4	4	1	4	4	4	4	4	4	4	4	2	4	4	4	4	2	2	2	2	1
2018-08-03 13:58:32	2	1	5	1	4	4	3	3	4	4	3	4	3	4	4	4	4	3	4	3	2	1	2	2	3	4	3	3	1
2018-08-02 20:34:34	1	1	5	1	4	4	3	4	4	4	4	4	4	3	4	4	3	3	4	3	3	3	3	3	4	3	3	2	1
2018-07-31 12:05:29	2	1	5	1	4	4	4	4	4	4	4	4	4	4	4	4	4	4	4	4	4	1	3	4	4	4	4	4	1
2018-07-31 15:50:42	2	1	5	1	4	4	3	4	4	4	4	4	4	4	4	4	4	4	4	3	4	4	4	4	4	4	4	4	1
2018-08-03 12:38:15	2	1	5	1	4	4	4	4	4	4	4	4	4	4	3	4	3	4	4	4	3	2	2	3	3	3	3	2	1
2018-07-31 11:31:20	2	1	5	1	4	3	3	3	4	4	4	4	3	4	3	3	4	3	4	3	4	3	3	3	4	4	4	4	1
2018-08-02 18:04:57	2	1	5	1	4	4	4	4	4	4	4	4	4	4	4	4	4	4	4	4	3	3	4	4	4	4	4	3	1
2018-07-31 11:15:49	1	2	5	1	4	3	3	3	4	4	4	4	4	4	3	4	3	3	4	3	3	3	3	3	2	3	3	4	0
2018-08-02 13:53:08	1	2	5	1	4	4	4	4	4	4	4	4	4	4	4	4	2	3	4	1	3	2	2	2	2	2	4	4	0
2018-08-03 09:36:57	1	2	5	1	4	4	3	3	4	4	4	4	3	3	4	4	4	3	4	3	3	3	3	3	3	2	3	3	0
2018-07-23 13:25:55	2	2	5	1	4	3	3	3	4	4	3	3	3	3	4	3	4	4	3	2	2	3	3	4	4	4	3	3	0
2018-07-31 11:57:59	2	2	5	1	3	4	4	4	4	4	4	4	4	4	3	3	4	4	4	4	4	2	2	2	3	1	2	2	0
2018-07-31 12:03:29	2	2	5	1	3	3	4	4	4	4	3	3	2	3	3	3	3	3	3	3	4	4	3	3	3	3	3	3	0
2018-08-01 14:35:57	2	2	5	1	4	4	4	4	4	4	3	2	4	4	3	4	2	4	3	3	3	3	4	3	4	4	4	4	0
2018-08-02 15:50:19	2	2	5	1	4	3	4	4	4	4	4	4	4	4	4	4	4	4	4	4	2	3	3	3	3	3	3	2	0
2018-07-23 11:33:41	2	2	5	1	4	4	4	4	4	4	3	2	4	4	3	4	2	4	3	3	3	3	4	3	4	4	4	4	0
2018-08-08 13:16:47	2	2	5	1	4	3	3	4	4	4	4	4	4	4	4	4	4	4	4	3	3	4	3	4	3	4	3	3	0
2018-07-31 13:32:04	2	3	5	1	4	4	4	4	4	4	4	4	4	4	4	4	3	4	4	4	4	3	3	3	2	3	3	4	0
2018-07-31 14:55:07	2	3	5	1	4	3	3	3	4	4	4	4	4	3	3	3	4	3	4	4	3	3	3	4	3	3	3	3	0
2018-08-01 09:15:00	2	3	5	1	4	4	4	3	4	4	4	4	4	3	3	4	4	3	3	3	1	2	2	2	2	3	1	2	0
2018-08-01 09:48:59	2	3	5	1	4	3	4	4	4	4	4	4	4	4	4	4	4	4	4	4	4	3	4	4	4	4	4	4	0
2018-08-01 10:01:30	2	3	5	1	4	3	3	3	4	4	4	4	2	4	4	4	4	4	4	4	4	3	3	4	4	4	4	3	0
2018-08-02 15:41:54	2	3	5	1	4	4	4	2	4	4	4	4	4	4	4	4	4	4	4	4	2	2	1	2	3	4	3	3	0
2018-08-08 15:04:35	2	3	5	1	4	3	4	4	4	4	4	4	4	4	4	4	4	4	4	4	3	3	3	4	4	4	4	4	0
2018-09-24 09:28:55	2	3	5	1	4	3	3	3	4	4	4	4	4	4	4	4	4	4	4	4	2	2	2	2	3	4	3	4	0
2018-07-31 14:47:06	2	4	5	1	3	1	1	2	3	3	2	3	2	2	2	2	3	3	2	3	3	2	3	2	2	2	3	2	0
2018-08-03 09:37:08	2	4	5	1	4	4	4	4	4	4	4	4	3	4	4	4	4	4	4	4	3	2	2	3	4	3	4	4	0
2018-08-03 10:56:22	2	4	5	1	4	4	4	3	4	4	4	4	4	4	4	3	4	4	4	3	3	2	3	4	3	3	3	4	0
2018-08-05 20:09:32	2	4	5	1	4	4	4	4	4	4	4	4	4	4	4	4	4	4	4	4	3	2	3	3	3	3	4	4	0
2018-07-31 18:26:34	2	1	5	1	4	3	4	4	4	4	4	4	4	4	4	4	3	4	4	4	3	3	3	4	4	4	4	4	1
2018-07-31 17:04:38	1	1		1	4	4	4	4	4	4	4	4	4	4	4	4	4	4	4	4	2	2	2	2	2	2	2	2	1
2018-07-31 11:20:28	2	1		1	3	3	3	3	4	4	4	4	4	4	4	4	4	4	4	4	3	3	3	4	4	4	3	3	1
2018-08-02 21:14:37	1	1	4	1	1	1	4	1	4	1	4	1	1	1	1	1	1	4	1	4	4	4	4	4	4	4	4	4	1
2018-07-31 15:45:13	2	1	2	1	4	4	4	2	4	4	4	3	3	4	3	4	3	3	4	4	4	4	2	3	4	4	4	3	1
2018-07-31 17:28:55	2	4	5	1	4	4	4	4	4	4	4	4	4	4	3	4	4	4	4	4	4	4	3	3	4	4	4	3	0
2018-08-02 19:03:30	1	2	5	1	4	3	4	2	4	4	4	4	3	4	4	4	3	2	4	3	4	2	2	2	4	2	2	2	0
2018-08-03 06:14:40	2	5	1	0	3	4	4	4	4	4	4	4	4	4	4	4	4	4	4	3	3	3	3	4	4	4	4	4	0
2018-09-16 18:09:52	2	2	2	0	3	3	3	3	3	3	3	3	3	3	3	3	3	3	3	3	2	2	2	2	2	2	2	2	0
2018-09-20 15:30:32	2	2	2	0	4	4	4	4	4	4	4	4	4	4	4	4	3	3	4	3	3	3	3	4	4	4	3	3	0
2018-08-02 11:27:01	2	2	3	0	4	4	4	4	4	4	4	4	4	4	4	4	4	4	4	4	4	3	4	3	4	3	3	1	0
2018-08-02 23:46:52	1	2	5	0	4	1	4	4	4	4	4	4	4	4	4	4	3	4	4	3	3	2	3	3	4	2	2	2	0
2018-08-06 09:31:49	1	2	5	0	2	2	4	3	4	4	2	4	4	4	3	4	4	3	4	4	3	2	3	4	4	4	3	2	0
2018-08-02 13:03:18	1	2	5	0	4	3	4	4	4	4	4	4	4	4	4	4	3	3	4	3	3	3	4	4	3	4	3	3	0
2018-07-31 11:49:20	1	1	4	0	3	3	3	3	3	3	3	3	3	3	3	3	3	3	3	3	3	3	3	3	3	3	3	3	1
2018-07-31 18:12:42	1	1	4	0	4	4	3	2	4	4	4	4	3	3	3	4	3	2	3	3	4	2	2	3	3	4	3	3	1
2018-09-24 14:48:21	1	1	4	0	4	4	4	4	4	4	4	4	4	4	4	4	4	4	4	4	3	4	4	4	3	3	3	4	1
2018-07-31 11:54:12	2	1	4	0	4	4	4	4	4	4	4	4	4	4	4	4	4	4	4	4	3	3	3	3	3	3	3	3	1
2018-07-31 14:50:06	2	1	4	0	4	3	3	4	4	4	3	4	4	3	3	3	3	4	4	4	3	3	4	4	4	4	3	4	1
2018-07-31 18:20:44	2	1	4	0	4	4	3	4	4	4	4	4	4	4	4	4	4	4	4	4	2	3	4	4	4	4	4	4	1
2018-08-01 09:36:44	2	1	4	0	3	3	3	4	4	4	4	3	4	4	4	4	4	3	4	4	3	3	3	3	3	3	3	3	1
2018-08-04 20:37:28	2	1	4	0	4	4	3	4	4	4	4	4	4	4	3	3	4	3	4	4	4	4	4	4	4	4	4	4	1
2018-08-07 10:26:38	2	1	4	0	4	3	4	3	4	4	4	4	4	4	4	4	4	3	4	4	4	3	4	4	4	4	4	4	1
2018-08-21 15:09:16	2	1	4	0	4	4	4	4	4	4	4	4	4	4	4	4	4	4	4	4	4	4	3	4	4	4	4	4	1
2018-09-20 15:24:44	2	1	4	0	4	3	3	4	4	4	4	3	3	3	4	4	4	4	4	4	3	3	3	3	3	4	4	4	1
2018-09-24 13:39:07	2	1	4	0	4	4	2	2	4	4	3	4	3	4	4	4	3	2	3	1	3	2	3	2	4	3	3	3	1
2018-07-31 15:51:35	2	1	4	0	4	4	4	3	3	4	4	4	4	3	3	3	3	4	3	3	3	3	4	4	4	3	4	4	1
2018-08-01 09:01:44	2	1	4	0	4	4	4	4	4	4	4	4	4	4	4	4	4	3	4	3	3	3	3	3	3	3	3	3	1
2018-08-03 09:27:21	2	1	4	0	4	2	4	2	4	4	4	4	4	4	4	4	4	2	4	4	2	2	2	2	2	2	2	2	1
2018-08-08 17:51:13	2	1	4	0	4	4	3	3	3	4	4	4	4	3	3	3	3	4	4	3	3	2	3	3	3	2	3	3	1
2018-08-03 08:40:04	2	1	4	0	4	4	4	3	4	4	4	4	4	4	4	4	4	4	4	4	2	3	4	4	3	4	4	4	1
2018-08-03 07:21:23	2	1	4	0	4	2	4	2	4	4	4	4	4	4	4	4	4	4	4	3	3	3	3	4	3	4	4	4	1
2018-07-31 14:28:24	2	2	4	0	4	4	4	2	4	4	4	4	4	4	3	4	4	4	4	4	3	3	3	2	2	1	1	2	0
2018-08-01 09:27:46	2	2	4	0	4	4	4	4	4	4	4	4	4	4	4	4	4	3	4	4	4	4	4	4	4	4	4	3	0
2018-09-20 16:07:43	2	2	4	0	4	3	2	3	3	3	3	3	3	3	3	3	3	2	3	2	3	2	2	2	3	3	3	3	0
2018-08-02 17:55:10	1	4	4	0	4	2	4	3	4	4	4	4	4	4	4	4	4	4	4	4	2	2	2	2	2	3	3	2	0
2018-08-03 09:32:09	1	4	4	0	4	3	3	3	4	3	4	4	4	4	4	4	3	2	4	3	2	4	3	3	4	4	4	4	0
2018-08-06 15:49:08	1	4	4	0	4	3	3	4	4	4	3	3	3	3	3	4	3	2	3	3	3	4	3	3	2	2	2	2	0
2018-08-12 12:54:42	2	4	4	0	4	4	4	4	4	4	4	4	4	4	4	4	4	4	4	3	3	4	3	3	4	3	3	3	0
2018-08-03 19:22:36	2	4	4	0	3	3	3	3	3	3	3	3	3	3	3	3	3	3	3	3	3	3	3	3	3	3	3	3	0
2018-07-31 17:13:42	2	5	1	0	4	4	4	3	4	4	4	4	4	3	2	3	3	2	4	2	3	2	3	4	4	3	2	2	0
2018-07-31 14:52:40	2	5	1	0	4	3	3	4	4	4	4	4	4	4	4	4	4	4	4	4	2	3	3	3	3	2	2	2	0
2018-07-31 13:51:24	1	1	1	0	4	3	4	4	3	4	4	3	4	4	4	4	4	3	4	3	4	3	3	4	3	4	3	3	1
2018-07-31 18:29:06	1	1	1	0	4	4	4	4	4	4	4	4	4	4	4	4	4	4	4	4	3	3	4	4	4	3	3	3	1
2018-09-24 13:19:29	1	1	1	0	3	3	2	3	3	4	3	3	3	2	4	4	3	2	3	3	3	2	3	4	3	3	3	3	1
2018-07-31 13:39:50	2	1	1	0	4	4	4	4	4	4	4	4	3	3	4	4	4	4	4	3	2	3	4	2	2	2	3	2	1
2018-07-31 13:45:52	2	1	1	0	4	3	4	4	4	4	4	4	4	4	4	4	4	4	4	4	4	4	3	4	4	4	4	4	1
2018-07-31 13:55:58	2	1	1	0	4	3	4	3	4	4	4	4	3	4	3	4	4	3	4	3	2	3	3	4	4	3	3	4	1
2018-07-31 14:02:36	2	1	1	0	3	2	2	3	4	4	4	3	4	4	3	2	3	3	4	3	2	2	2	2	2	2	2	2	1
2018-07-31 14:05:48	2	1	1	0	4	4	3	4	4	4	4	4	4	4	4	4	4	4	4	4	3	4	4	4	3	3	3	4	1
2018-07-31 14:18:33	2	1	1	0	4	4	4	4	4	4	4	4	3	4	3	3	4	4	4	3	3	2	2	2	3	3	3	3	1
2018-07-31 14:44:31	2	1	1	0	4	4	4	4	4	4	4	4	4	4	4	4	4	4	4	4	4	4	4	4	4	4	4	4	1
2018-07-31 15:12:27	2	1	1	0	4	3	3	4	4	4	3	4	3	3	4	3	3	3	3	2	2	3	2	2	2	2	2	2	1
2018-07-31 15:41:07	2	1	1	0	4	2	4	4	4	4	4	3	4	3	3	3	2	2	4	3	2	2	2	2	2	2	3	3	1
2018-07-31 15:56:39	2	1	1	0	4	4	4	4	4	4	4	4	4	4	4	4	2	4	4	4	2	4	4	4	4	3	2	2	1
2018-07-31 17:33:38	2	1	1	0	4	2	3	3	4	4	4	4	4	4	4	4	4	3	4	4	4	3	3	4	4	3	3	3	1
2018-07-31 18:06:52	2	1	1	0	4	4	4	4	4	4	4	4	4	4	4	4	4	2	4	2	4	4	3	4	4	4	4	4	1
2018-08-01 09:41:34	2	1	1	0	4	3	3	4	4	4	4	4	4	4	4	4	4	3	3	4	3	2	2	3	3	2	3	3	1
2018-08-01 10:04:19	2	1	1	0	2	4	4	4	4	4	4	4	3	3	4	3	3	2	4	2	3	4	4	4	3	3	2	2	1
2018-09-20 14:54:16	2	1	1	0	4	3	3	3	4	3	4	4	4	4	3	3	4	3	4	3	4	3	3	3	3	3	3	3	1
2018-09-20 15:37:26	2	1	1	0	3	2	3	3	4	4	4	4	3	4	4	4	4	3	4	4	3	3	3	3	3	3	3	3	1
2018-09-20 16:01:47	2	1	1	0	4	4	4	3	4	4	4	4	4	4	4	4	4	4	4	4	3	3	3	4	2	4	4	4	1
2018-09-24 15:52:43	2	1	1	0	4	4	4	4	4	4	4	4	4	4	4	4	4	4	4	4	4	4	4	4	4	4	4	4	1
2018-07-31 14:38:40	1	2	1	0	4	4	4	4	4	4	4	4	4	4	4	4	4	4	4	4	4	4	4	4	4	4	4	4	0
2018-08-03 10:13:06	1	2	1	0	4	4	3	3	3	4	4	4	3	4	3	4	4	3	3	2	3	3	3	3	3	3	3	3	0
2018-07-31 14:28:18	2	2	1	0	4	3	3	3	4	4	4	4	3	3	4	4	4	3	4	3	3	2	2	2	3	1	2	2	0
2018-07-31 14:32:26	2	2	1	0	4	3	4	4	4	4	3	4	3	3	3	4	3	4	3	3	3	4	3	3	3	3	3	3	0
2018-08-01 09:05:16	2	2	1	0	3	3	3	3	3	3	3	3	3	3	3	3	3	3	3	3	3	3	3	3	3	3	3	3	0
2018-08-01 09:34:54	2	2	1	0	4	3	3	3	3	4	3	4	4	3	4	3	4	2	4	2	2	2	4	4	3	2	2	2	0
2018-08-01 09:43:16	2	2	1	0	4	4	4	4	4	4	4	4	4	4	4	4	4	4	4	4	4	3	3	4	4	4	4	3	0
2018-08-04 19:33:22	2	2	1	0	4	4	4	4	4	4	4	4	4	4	3	3	3	3	3	4	4	2	2	3	3	4	2	2	0
2018-08-09 08:37:28	2	2	1	0	4	4	4	3	4	3	3	4	3	3	3	3	4	3	3	3	3	3	2	2	2	2	2	2	0
2018-08-14 21:00:21	2	2	1	0	4	3	2	3	4	4	4	4	4	4	4	4	4	4	4	2	3	2	2	3	3	2	3	3	0
2018-09-24 14:58:25	2	2	1	0	4	4	3	4	4	4	4	4	4	4	4	4	3	4	4	4	3	3	3	4	4	4	3	3	0
2018-09-24 14:41:46	1	4	1	0	4	3	3	3	4	4	3	4	3	3	3	3	3	4	4	4	3	3	3	3	4	4	3	3	0
2018-09-24 15:05:06	1	4	1	0	4	4	3	1	4	4	3	4	4	4	3	4	3	4	3	2	2	2	3	3	3	4	3	2	0
2018-07-31 15:50:46	1	1	1	0	4	4	3	4	4	4	4	4	3	4	3	4	4	3	4	4	4	2	2	4	4	4	2	2	1
2018-08-01 09:22:03	2	5	1	0	4	3	4	4	4	4	4	4	4	4	4	4	4	4	4	4	2	2	2	2	2	2	2	2	0
2018-07-31 14:59:01	2	5	1	0	4	3	3	3	4	4	3	3	4	4	4	4	4	4	4	4	3	4	3	3	2	3	2	3	0
2018-08-01 09:14:41	2	5	1	0	4	4	4	4	4	4	4	4	4	4	4	4	4	4	4	4	3	4	4	4	4	4	4	4	0
2018-07-31 11:07:26	1	1	2	0	4	3	2	2	2	2	3	2	3	2	3	3	2	2	2	4	3	2	3	3	4	2	3	2	1
2018-07-31 17:12:03	1	1	2	0	4	4	4	4	4	4	4	4	4	4	4	4	4	4	4	4	4	4	4	4	4	4	2	1	1
2018-07-31 17:18:42	1	1	2	0	3	3	3	3	4	4	4	4	3	4	3	4	3	4	3	4	3	3	3	2	2	2	2	2	1
2018-07-31 17:43:10	1	1	2	0	4	4	3	3	4	4	4	4	4	4	4	4	4	4	4	4	1	2	3	4	4	4	3	3	1
2018-07-31 14:22:17	2	1	2	0	2	2	4	4	4	4	4	4	4	4	4	4	3	4	4	4	4	3	4	4	2	3	3	3	1
2018-07-31 16:03:04	2	1	2	0	4	3	3	3	4	4	4	3	3	3	4	4	4	2	4	2	4	2	2	2	3	3	3	2	1
2018-08-01 09:06:37	2	1	2	0	4	4	4	4	4	4	4	4	4	4	4	4	4	3	4	4	4	4	4	3	4	4	3	4	1
2018-08-02 16:55:21	2	1	2	0	4	4	4	4	4	4	4	4	4	4	4	4	4	4	4	4	3	3	3	3	3	3	3	3	1
2018-08-22 15:26:41	2	1	2	0	4	3	3	3	4	4	3	4	4	3	3	4	3	3	4	3	3	2	2	3	4	3	3	4	1
2018-09-24 15:22:11	2	1	2	0	2	3	2	2	2	3	3	2	3	3	2	2	3	3	3	4	3	3	3	3	4	3	2	3	1
2018-08-01 09:09:45	1	1	2	0	4	4	3	3	4	4	3	4	3	3	2	4	3	3	4	3	2	3	3	2	3	3	3	3	1
2018-08-01 09:52:51	2	1	2	0	4	4	4	3	4	4	4	4	4	4	4	4	3	3	3	3	2	2	2	2	2	2	1	1	1
2018-07-31 11:41:15	2	1	2	0	4	2	3	3	4	4	3	4	3	3	3	4	3	3	4	3	3	3	3	4	4	3	3	4	1
2018-08-01 10:15:35	1	2	2	0	4	4	4	4	4	4	4	4	4	4	4	4	4	4	4	4	2	3	2	2	2	2	2	2	0
2018-08-02 17:50:03	1	2	2	0	4	2	3	4	4	4	4	4	4	4	4	4	4	4	4	4	3	4	4	4	4	4	4	4	0
2018-08-03 09:32:52	1	2	2	0	4	3	4	4	4	4	4	4	4	4	4	4	4	4	4	4	2	2	3	3	3	3	3	3	0
2018-08-03 14:29:19	1	2	2	0	4	3	3	3	4	4	4	4	4	3	3	4	3	4	4	4	3	3	3	3	3	3	3	3	0
2018-09-24 13:58:44	1	2	2	0	4	4	3	3	4	4	4	4	4	3	3	3	4	3	3	3	3	3	3	4	2	4	4	3	0
2018-07-31 17:54:55	2	2	2	0	4	3	4	4	4	4	4	4	4	4	4	4	4	4	4	4	4	3	3	4	4	3	3	3	0
2018-08-02 21:50:57	2	2	2	0	4	1	2	3	3	4	3	3	3	3	3	3	3	2	2	3	3	2	2	4	4	2	3	2	0
2018-08-03 08:40:19	2	2	2	0	4	4	4	4	4	4	4	4	4	3	3	4	4	4	4	3	2	2	2	2	2	2	2	2	0
2018-08-03 18:05:20	2	2	2	0	4	4	4	4	4	4	4	4	4	3	4	4	4	4	4	4	3	3	3	3	3	3	3	3	0
2018-08-08 13:22:43	2	2	2	0	4	1	2	3	3	4	3	3	3	3	3	3	3	2	2	3	3	2	2	4	4	2	3	2	0
2018-09-20 16:23:09	2	2	2	0	4	4	2	4	4	4	4	4	4	4	4	4	4	3	4	4	4	3	3	4	4	4	4	3	0
2018-07-31 15:33:26	2	5	3	0	4	4	3	3	4	4	4	4	4	4	4	4	3	4	4	4	4	4	3	3	4	3	3	4	0
2018-07-31 14:57:34	1	1	3	0	3	3	3	3	4	4	3	4	3	3	3	4	2	2	3	3	3	2	3	3	3	3	3	3	1
2018-07-31 15:07:37	1	1	3	0	4	4	4	3	4	4	4	4	4	4	4	4	3	4	4	4	4	3	3	4	4	4	4	3	1
2018-07-31 11:34:45	2	1	3	0	4	4	4	4	4	4	4	4	4	4	4	4	4	4	4	4	4	4	4	4	4	4	4	4	1
2018-07-31 11:45:38	2	1	3	0	4	4	4	4	4	4	4	4	3	3	4	4	3	3	3	4	3	3	3	3	3	3	3	3	1
2018-07-31 13:24:27	2	1	3	0	3	3	4	3	3	4	4	4	3	3	3	4	3	3	3	3	3	4	3	3	4	3	3	3	1
2018-07-31 13:44:22	2	1	3	0	3	4	3	4	4	4	3	4	3	3	3	2	2	2	4	3	4	2	2	2	2	3	3	4	1
2018-07-31 14:25:24	2	1	3	0	3	3	3	3	3	3	3	3	3	3	3	3	3	3	3	3	2	2	2	2	2	2	2	2	1
2018-07-31 16:15:00	2	1	3	0	4	3	4	4	4	4	3	4	4	3	4	4	4	3	4	3	3	2	2	3	3	2	2	2	1
2018-08-02 16:15:49	2	1	3	0	4	4	4	4	4	4	4	4	4	4	4	4	4	4	4	4	3	3	3	3	3	3	3	3	1
2018-08-03 12:58:15	2	1	3	0	4	4	3	4	4	4	4	4	4	3	4	4	4	3	4	3	3	3	3	3	3	2	2	2	1
2018-09-24 15:12:15	2	1	3	0	4	3	4	3	4	4	4	4	3	4	4	4	4	3	4	3	4	2	2	3	4	3	4	4	1
2018-08-02 11:22:47	1	1	3	0	3	4	3	4	4	4	3	3	3	4	4	4	3	3	4	3	3	3	3	3	4	3	3	4	1
2018-08-03 08:12:59	1	1	3	0	4	2	4	4	4	4	4	4	4	3	3	4	4	3	4	3	2	2	2	2	2	2	2	2	1
2018-09-24 15:59:05	2	1	3	0	4	3	3	3	4	4	4	4	4	3	3	3	3	3	3	4	4	2	3	3	4	3	3	3	1
2018-08-03 10:09:46	2	1	3	0	4	4	4	4	4	4	4	4	4	4	4	4	4	4	4	4	4	4	4	2	2	4	4	3	1
2018-08-06 10:28:36	1	2	3	0	4	3	3	2	4	4	4	4	4	4	3	4	4	3	4	3	2	3	4	3	3	2	3	2	0
2018-09-20 16:16:24	1	2	3	0	4	2	3	3	4	4	4	4	3	4	4	3	3	3	4	4	3	3	4	4	4	3	3	4	0
2018-07-24 08:45:18	2	2	3	0	4	4	4	4	4	4	4	4	4	4	4	4	3	4	4	4	2	2	2	2	2	2	2	2	0
2018-07-31 17:51:57	2	2	3	0	4	4	4	3	4	4	4	4	3	4	4	4	4	4	4	1	2	3	2	3	1	3	3	3	0
2018-08-03 10:25:11	1	3	3	0	4	4	4	4	4	4	4	4	4	4	4	4	4	4	4	4	4	4	4	4	4	4	4	4	0
2018-07-31 17:59:50	2	3	3	0	4	1	3	4	4	4	3	4	4	4	4	4	3	2	4	4	3	4	4	4	3	3	2	2	0
2018-08-02 15:34:37	2	3	3	0	3	2	2	3	4	4	3	4	4	3	3	3	3	3	4	3	2	2	2	2	2	2	2	2	0
2018-09-20 14:23:51	2	4	3	0	4	3	4	3	4	4	4	4	3	4	3	4	4	4	4	4	2	2	2	3	4	3	4	4	0
2018-07-31 13:31:31	1	1	5	0	4	4	4	3	4	4	3	4	4	3	4	3	3	3	4	3	4	4	3	3	4	3	3	3	1
2018-07-31 15:02:54	1	1	5	0	4	4	3	4	4	4	4	4	4	4	3	3	4	4	4	4	4	3	3	4	4	4	4	4	1
2018-08-15 08:17:23	1	1	5	0	4	4	4	3	4	4	4	4	4	4	4	4	4	4	4	4	4	4	4	4	4	3	3	4	1
2018-09-24 15:29:01	1	1	5	0	4	4	4	4	4	4	4	4	4	4	4	4	4	4	4	4	1	1	1	1	1	1	1	1	1
2018-09-24 15:39:46	1	1	5	0	3	3	3	3	3	3	3	3	3	3	3	3	3	3	3	3	3	3	3	3	3	3	3	3	1
2018-07-31 11:13:45	2	1	5	0	4	4	4	3	4	4	4	4	4	4	4	4	4	4	4	3	3	4	3	2	4	4	4	2	1
2018-07-31 11:33:06	2	1	5	0	3	2	3	2	3	4	3	4	3	2	3	3	3	3	3	3	3	2	3	3	3	3	3	3	1
2018-07-31 11:57:53	2	1	5	0	4	4	4	3	3	4	3	3	3	3	3	3	3	3	3	3	2	2	2	2	2	2	2	2	1
2018-07-31 17:46:57	2	1	5	0	3	2	4	3	4	4	4	4	2	3	3	4	4	3	3	3	3	3	3	3	4	3	2	3	1
2018-07-31 17:48:06	2	1	5	0	4	4	4	4	4	4	4	4	4	4	4	4	4	4	4	4	4	4	4	4	4	4	4	4	1
2018-08-02 17:28:49	2	1	5	0	4	4	4	4	4	4	3	4	3	4	4	3	4	3	4	3	2	2	1	2	2	1	3	3	1
2018-08-03 07:49:08	2	1	5	0	4	4	4	4	4	4	4	4	4	4	4	4	3	3	4	3	3	3	3	3	3	3	3	3	1
2018-08-03 12:36:49	2	1	5	0	4	3	3	3	4	4	4	4	4	4	4	4	3	4	4	4	3	3	3	3	3	3	3	4	1
2018-08-04 21:42:14	2	1	5	0	4	1	3	3	4	4	4	4	4	4	4	4	3	4	4	3	4	3	2	3	4	4	2	4	1
2018-08-03 09:22:33	1	1	5	0	4	4	4	4	4	4	4	4	4	4	4	4	4	4	4	4	4	4	4	4	4	4	4	4	1
2018-08-01 09:31:34	2	1	5	0	4	3	4	3	4	4	3	4	3	3	3	4	4	3	3	3	3	2	2	3	4	3	2	3	1
2018-08-01 10:12:18	2	1	5	0	4	4	4	4	4	4	4	3	3	4	4	4	4	4	4	3	3	3	3	3	2	2	3	3	1
2018-08-02 14:57:48	1	1	5	0	4	4	4	4	4	4	4	4	4	4	4	4	4	4	4	4	4	4	4	4	4	4	4	4	1
2018-07-31 17:00:09	1	2	5	0	4	4	4	4	3	4	4	4	4	4	4	4	4	3	4	4	3	2	3	2	3	2	3	2	0
2018-08-03 11:35:50	1	2	5	0	4	4	4	4	4	4	4	4	4	4	4	4	4	3	4	4	2	3	3	3	3	3	3	3	0
2018-08-04 06:24:05	1	2	5	0	4	4	4	3	4	4	4	3	4	4	4	3	3	3	4	2	3	3	3	3	3	3	3	3	0
2018-07-31 15:34:24	2	2	5	0	3	3	3	3	3	3	3	3	3	3	3	3	3	3	3	3	2	2	3	3	2	3	3	3	0
2018-07-31 16:00:39	2	2	5	0	4	4	4	4	4	4	4	4	4	4	4	4	4	4	4	4	2	4	4	3	3	3	4	3	0
2018-08-02 16:49:42	2	2	5	0	4	4	4	4	4	4	4	4	4	4	4	4	4	4	4	4	3	2	2	3	3	3	3	3	0
2018-08-02 17:09:26	2	2	5	0	3	3	3	3	3	3	3	3	3	3	3	3	3	3	3	3	3	2	3	3	4	2	2	4	0
2018-08-03 11:16:52	2	2	5	0	4	3	4	3	4	4	4	4	4	4	4	4	3	4	4	3	4	3	2	2	2	1	3	3	0
2018-08-01 09:18:40	1	2	5	0	4	3	3	3	3	3	3	3	3	3	3	4	3	3	4	3	3	3	3	3	3	3	3	3	0
2018-08-02 18:09:29	2	3	5	0	4	4	4	4	4	4	4	4	4	4	4	4	3	3	3	2	3	2	2	3	3	3	2	2	0
2018-08-07 12:49:35	2	3	5	0	4	4	4	4	4	4	4	4	4	4	4	4	4	4	4	4	2	1	1	2	2	2	2	2	0
2018-08-03 09:12:14	1	4	5	0	4	4	4	4	4	4	4	4	4	4	4	4	4	4	4	4	3	3	3	3	3	3	3	3	0
2018-08-03 10:14:24	1	4	5	0	4	4	4	4	4	4	4	4	4	4	4	4	4	4	4	3	4	4	4	4	2	3	3	4	0
2018-07-24 09:53:18	2	4	5	0	4	4	3	4	4	4	4	4	3	3	3	3	3	4	4	4	2	2	2	2	2	2	3	2	0
2018-08-01 09:46:30	2	4	5	0	4	1	4	3	4	4	4	4	4	1	4	4	4	4	4	3	2	2	3	3	3	3	3	2	0
2018-08-20 01:05:25	2	4	5	0	4	4	4	4	4	4	4	4	4	4	4	4	4	4	4	4	4	4	4	4	4	4	4	4	0
2018-08-01 09:15:03	1	4	5	0	4	4	4	4	4	4	4	4	4	4	4	4	4	4	4	4	3	3	2	2	4	3	3	3	0
2018-08-14 10:46:25	2	4	5	0	4	4	4	3	4	4	4	4	4	4	4	4	4	4	4	4	4	4	3	4	3	4	4	2	0
2018-08-01 09:03:20	2	1	5	0	4	4	4	3	4	3	3	4	4	4	3	4	3	3	4	3	3	3	4	2	3	4	2	3	1
2018-09-24 15:45:24	1	1		0	4	4	4	4	4	4	4	4	4	4	4	4	4	4	4	4	2	2	3	2	2	3	3	3	1
2018-08-03 17:39:52	2	1		0	4	4	4	4	4	4	4	4	4	4	4	4	4	4	4	3	4	4	3	3	4	4	4	4	1
2018-07-31 12:04:14	2	2		0	3	3	3	3	3	3	3	3	3	4	3	4	4	3	4	4	2	2	2	2	2	2	2	2	0
